# Supplementary material for: Minocycline Abrogates Individual Differences in Nerve Injury-Evoked Affective Disturbances in Male Rats and Prevents Associated Supraspinal Neuroinflammation
Source: J Neuroimmune Pharmacol. 2024 Jun 15;19(1):30. doi: 10.1007/s11481-024-10132-y (PMC11180027; doi:10.1007/s11481-024-10132-y)
Supplement: Supplementary file 4 — Supplementary Material 4 [file 11481_2024_10132_MOESM4_ESM.xlsx]

## Sheet: Sensory
	Side	Test.Day	ExpGroup_Behav	variable	statistic	p
1	Contra	Pre	Sham Vehicle	Measurement	0.930935	0.490298
2	Ipsi	Pre	Sham Vehicle	Measurement	0.957904	0.776151
3	Contra	4	Sham Vehicle	Measurement	0.910532	0.319618
4	Ipsi	4	Sham Vehicle	Measurement	0.908575	0.306026
5	Contra	8	Sham Vehicle	Measurement	0.841339	0.0597677
6	Ipsi	8	Sham Vehicle	Measurement	0.92383	0.424893
7	Contra	11	Sham Vehicle	Measurement	0.857192	0.0893614
8	Ipsi	11	Sham Vehicle	Measurement	0.905146	0.28336
9	Contra	15	Sham Vehicle	Measurement	0.927637	0.459171
10	Ipsi	15	Sham Vehicle	Measurement	0.905162	0.283468
11	Contra	19	Sham Vehicle	Measurement	0.977621	0.950935
12	Ipsi	19	Sham Vehicle	Measurement	0.889275	0.196131
13	Contra	Pre	CCI Unaffected	Measurement	0.961178	0.331898
14	Ipsi	Pre	CCI Unaffected	Measurement	0.97405	0.654768
15	Contra	4	CCI Unaffected	Measurement	0.961367	0.335577
16	Ipsi	4	CCI Unaffected	Measurement	0.959889	0.307752
17	Contra	8	CCI Unaffected	Measurement	0.977938	0.768466
18	Ipsi	8	CCI Unaffected	Measurement	0.953935	0.215235
19	Contra	11	CCI Unaffected	Measurement	0.968799	0.50687
20	Ipsi	11	CCI Unaffected	Measurement	0.95606	0.244863
21	Contra	15	CCI Unaffected	Measurement	0.963218	0.37333
22	Ipsi	15	CCI Unaffected	Measurement	0.984918	0.935783
23	Contra	19	CCI Unaffected	Measurement	0.963786	0.385568
24	Ipsi	19	CCI Unaffected	Measurement	0.882049	0.00314281
25	Contra	Pre	CCI Affected	Measurement	0.940797	0.645906
26	Ipsi	Pre	CCI Affected	Measurement	0.980779	0.963236
27	Contra	4	CCI Affected	Measurement	0.890321	0.276344
28	Ipsi	4	CCI Affected	Measurement	0.899784	0.329677
29	Contra	8	CCI Affected	Measurement	0.908166	0.383321
30	Ipsi	8	CCI Affected	Measurement	0.953012	0.75701
31	Contra	11	CCI Affected	Measurement	0.972925	0.918684
32	Ipsi	11	CCI Affected	Measurement	0.886426	0.256536
33	Contra	15	CCI Affected	Measurement	0.885566	0.252325
34	Ipsi	15	CCI Affected	Measurement	0.966343	0.870936
35	Contra	19	CCI Affected	Measurement	0.838191	0.0955683
36	Ipsi	19	CCI Affected	Measurement	0.934842	0.592791
37	Contra	Pre	Sham Mino	Measurement	0.837677	0.0945161
38	Ipsi	Pre	Sham Mino	Measurement	0.932681	0.573925
39	Contra	4	Sham Mino	Measurement	0.878776	0.22107
40	Ipsi	4	Sham Mino	Measurement	0.857372	0.143381
41	Contra	8	Sham Mino	Measurement	0.962298	0.838195
42	Ipsi	8	Sham Mino	Measurement	0.972291	0.914449
43	Contra	11	Sham Mino	Measurement	0.956441	0.787685
44	Ipsi	11	Sham Mino	Measurement	0.817528	0.0607876
45	Contra	15	Sham Mino	Measurement	0.968658	0.888616
46	Ipsi	15	Sham Mino	Measurement	0.927808	0.532417
47	Contra	19	Sham Mino	Measurement	0.971706	0.910463
48	Ipsi	19	Sham Mino	Measurement	0.923377	0.496079
49	Contra	Pre	CCI Mino	Measurement	0.954311	0.40967
50	Ipsi	Pre	CCI Mino	Measurement	0.960759	0.531557
51	Contra	4	CCI Mino	Measurement	0.97105	0.756166
52	Ipsi	4	CCI Mino	Measurement	0.964727	0.615872
53	Contra	8	CCI Mino	Measurement	0.914971	0.0688852
54	Ipsi	8	CCI Mino	Measurement	0.948182	0.314585
55	Contra	11	CCI Mino	Measurement	0.984758	0.976761
56	Ipsi	11	CCI Mino	Measurement	0.971392	0.76364
57	Contra	15	CCI Mino	Measurement	0.960691	0.530156
58	Ipsi	15	CCI Mino	Measurement	0.942907	0.248602
59	Contra	19	CCI Mino	Measurement	0.930453	0.140558
60	Ipsi	19	CCI Mino	Measurement	0.99009	0.997891

## Sheet: Rotarod
	Test.Day	ExpGroup_Behav	variable	statistic	p
1	Pre	Sham Vehicle	Measurement	0.892432	0.211314
2	2	Sham Vehicle	Measurement	0.769531	0.00912268
3	6	Sham Vehicle	Measurement	0.621818	0.000172496
4	10	Sham Vehicle	Measurement	0.74129	0.0042959
5	13	Sham Vehicle	Measurement	0.825443	0.0396889
6	17	Sham Vehicle	Measurement	0.758286	0.0067629
7	Pre	CCI Unaffected	Measurement	0.746551	8.01356e-06
8	2	CCI Unaffected	Measurement	0.897276	0.00720865
9	6	CCI Unaffected	Measurement	0.934797	0.0659258
10	10	CCI Unaffected	Measurement	0.884559	0.0035938
11	13	CCI Unaffected	Measurement	0.845535	0.000500664
12	17	CCI Unaffected	Measurement	0.804801	8.02911e-05
13	Pre	CCI Affected	Measurement	0.778835	0.025138
14	2	CCI Affected	Measurement	0.962055	0.836158
15	6	CCI Affected	Measurement	0.83293	0.0852913
16	10	CCI Affected	Measurement	0.918586	0.458489
17	13	CCI Affected	Measurement	0.925939	0.516915
18	17	CCI Affected	Measurement	0.867893	0.177895
19	Pre	Sham Mino	Measurement	0.821982	0.0670966
20	2	Sham Mino	Measurement	0.667182	0.00160746
21	6	Sham Mino	Measurement	0.650936	0.00105458
22	10	Sham Mino	Measurement	0.745485	0.0113792
23	13	Sham Mino	Measurement	0.693881	0.00317763
24	17	Sham Mino	Measurement	0.794807	0.0363805
25	Pre	CCI Mino	Measurement	0.83782	0.00263901
26	2	CCI Mino	Measurement	0.94149	0.23317
27	6	CCI Mino	Measurement	0.929341	0.133525
28	10	CCI Mino	Measurement	0.909745	0.0542778
29	13	CCI Mino	Measurement	0.947134	0.300359
30	17	CCI Mino	Measurement	0.882594	0.0163225

## Sheet: Central_Atrium
	ExpGroup_Behav	PostDayBin	variable	statistic	p
1	Sham Vehicle	1	Central_Atrium	0.971118	0.904118
2	Sham Vehicle	2	Central_Atrium	0.915672	0.357616
3	Sham Vehicle	3	Central_Atrium	0.949618	0.685867
4	CCI Unaffected	1	Central_Atrium	0.878824	0.00264947
5	CCI Unaffected	2	Central_Atrium	0.946395	0.135266
6	CCI Unaffected	3	Central_Atrium	0.890714	0.00501597
7	CCI Affected	1	Central_Atrium	0.760577	0.0163426
8	CCI Affected	2	Central_Atrium	0.949246	0.722829
9	CCI Affected	3	Central_Atrium	0.947986	0.711333
10	Sham Mino	1	Central_Atrium	0.908943	0.42948
11	Sham Mino	2	Central_Atrium	0.932049	0.596013
12	Sham Mino	3	Central_Atrium	0.913303	0.458478
13	CCI Mino	1	Central_Atrium	0.925815	0.113461
14	CCI Mino	2	Central_Atrium	0.897209	0.0309045
15	CCI Mino	3	Central_Atrium	0.96942	0.720162

## Sheet: Grooming
	ExpGroup_Behav	PostDayBin	variable	statistic	p
1	Sham Vehicle	1	Grooming	0.762462	0.00755865
2	Sham Vehicle	2	Grooming	0.850303	0.0750953
3	Sham Vehicle	3	Grooming	0.790558	0.0159236
4	CCI Unaffected	1	Grooming	0.7813	3.04673e-05
5	CCI Unaffected	2	Grooming	0.629352	1.69833e-07
6	CCI Unaffected	3	Grooming	0.629315	1.69649e-07
7	CCI Affected	1	Grooming	0.756731	0.01491
8	CCI Affected	2	Grooming	0.957798	0.799639
9	CCI Affected	3	Grooming	0.699533	0.00366405
10	Sham Mino	1	Grooming	0.769785	0.030898
11	Sham Mino	2	Grooming	0.689506	0.00478294
12	Sham Mino	3	Grooming	0.536732	7.32645e-05
13	CCI Mino	1	Grooming	0.581565	1.26487e-06
14	CCI Mino	2	Grooming	0.708454	3.5154e-05
15	CCI Mino	3	Grooming	0.770405	0.000239437

## Sheet: Nose_Pokes
	ExpGroup_Behav	PostDayBin	variable	statistic	p
1	Sham Vehicle	1	NPs	0.93735	0.554298
2	Sham Vehicle	2	NPs	0.922128	0.410151
3	Sham Vehicle	3	NPs	0.870697	0.125086
4	CCI Unaffected	1	NPs	0.853003	0.000717087
5	CCI Unaffected	2	NPs	0.920514	0.0276571
6	CCI Unaffected	3	NPs	0.932352	0.0567158
7	CCI Affected	1	NPs	0.916108	0.439779
8	CCI Affected	2	NPs	0.884212	0.245809
9	CCI Affected	3	NPs	0.978293	0.950851
10	Sham Mino	1	NPs	0.82637	0.100114
11	Sham Mino	2	NPs	0.907407	0.419561
12	Sham Mino	3	NPs	0.979426	0.948671
13	CCI Mino	1	NPs	0.955682	0.433764
14	CCI Mino	2	NPs	0.981738	0.947978
15	CCI Mino	3	NPs	0.958501	0.486466

## Sheet: Rearing
	ExpGroup_Behav	PostDayBin	variable	statistic	p
1	Sham Vehicle	1	Rearing	0.793043	0.0170027
2	Sham Vehicle	2	Rearing	0.848046	0.0709149
3	Sham Vehicle	3	Rearing	0.840646	0.0587181
4	CCI Unaffected	1	Rearing	0.904225	0.0106716
5	CCI Unaffected	2	Rearing	0.929201	0.0467646
6	CCI Unaffected	3	Rearing	0.94739	0.143869
7	CCI Affected	1	Rearing	0.990227	0.993628
8	CCI Affected	2	Rearing	0.8629	0.160689
9	CCI Affected	3	Rearing	0.946633	0.698982
10	Sham Mino	1	Rearing	0.708096	0.00751504
11	Sham Mino	2	Rearing	0.673567	0.00321613
12	Sham Mino	3	Rearing	0.94749	0.719915
13	CCI Mino	1	Rearing	0.871145	0.0100485
14	CCI Mino	2	Rearing	0.880189	0.0147251
15	CCI Mino	3	Rearing	0.917508	0.0773847

## Sheet: SAPs
	ExpGroup_Behav	PostDayBin	variable	statistic	p
1	Sham Vehicle	1	SAPs	0.854407	0.0833073
2	Sham Vehicle	2	SAPs	0.53581	1.68602e-05
3	Sham Vehicle	3	SAPs	0.806336	0.0241167
4	CCI Unaffected	1	SAPs	0.732411	4.79245e-06
5	CCI Unaffected	2	SAPs	0.864234	0.00124997
6	CCI Unaffected	3	SAPs	0.827322	0.000215272
7	CCI Affected	1	SAPs	0.551653	7.19337e-05
8	CCI Affected	2	SAPs	0.980817	0.963408
9	CCI Affected	3	SAPs	0.74127	0.0102754
10	Sham Mino	1	SAPs	0.895212	0.346402
11	Sham Mino	2	SAPs	0.921294	0.514728
12	Sham Mino	3	SAPs	0.811532	0.0744417
13	CCI Mino	1	SAPs	0.859701	0.0062703
14	CCI Mino	2	SAPs	0.842457	0.00315805
15	CCI Mino	3	SAPs	0.783989	0.000377202

## Sheet: TIEOA
	ExpGroup_Behav	PostDayBin	variable	statistic	p
1	Sham Vehicle	1	TIEOA	0.828166	0.0425869
2	Sham Vehicle	2	TIEOA	0.747537	0.0050765
3	Sham Vehicle	3	TIEOA	0.841471	0.0599711
4	CCI Unaffected	1	TIEOA	0.983188	0.902478
5	CCI Unaffected	2	TIEOA	0.97926	0.805543
6	CCI Unaffected	3	TIEOA	0.953654	0.211576
7	CCI Affected	1	TIEOA	0.604614	0.000308376
8	CCI Affected	2	TIEOA	0.757914	0.0153374
9	CCI Affected	3	TIEOA	0.664647	0.00150565
10	Sham Mino	1	TIEOA	0.922885	0.526382
11	Sham Mino	2	TIEOA	0.977359	0.937702
12	Sham Mino	3	TIEOA	0.939606	0.656024
13	CCI Mino	1	TIEOA	0.643447	5.87512e-06
14	CCI Mino	2	TIEOA	0.900209	0.0353206
15	CCI Mino	3	TIEOA	0.945861	0.283839

## Sheet: Total_Time
	ExpGroup_Behav	PostDayBin	variable	statistic	p
1	Sham Vehicle	1	Total_Time	0.980704	0.967796
2	Sham Vehicle	2	Total_Time	0.960355	0.802024
3	Sham Vehicle	3	Total_Time	0.921287	0.402999
4	CCI Unaffected	1	Total_Time	0.971137	0.570738
5	CCI Unaffected	2	Total_Time	0.972216	0.601433
6	CCI Unaffected	3	Total_Time	0.950828	0.177908
7	CCI Affected	1	Total_Time	0.915346	0.434125
8	CCI Affected	2	Total_Time	0.964956	0.859952
9	CCI Affected	3	Total_Time	0.942477	0.661118
10	Sham Mino	1	Total_Time	0.841209	0.133403
11	Sham Mino	2	Total_Time	0.975466	0.926932
12	Sham Mino	3	Total_Time	0.900057	0.374264
13	CCI Mino	1	Total_Time	0.944972	0.272785
14	CCI Mino	2	Total_Time	0.843966	0.00334953
15	CCI Mino	3	Total_Time	0.96228	0.563203

## Sheet: tRMEs
	ExpGroup_Behav	PostDayBin	variable	statistic	p
1	Sham Vehicle	1	tRMEs	0.839334	0.0567771
2	Sham Vehicle	2	tRMEs	0.827765	0.0421484
3	Sham Vehicle	3	tRMEs	0.803736	0.0225268
4	CCI Unaffected	1	tRMEs	0.884824	0.0036453
5	CCI Unaffected	2	tRMEs	0.916362	0.0216056
6	CCI Unaffected	3	tRMEs	0.937183	0.0763962
7	CCI Affected	1	tRMEs	0.887817	0.26347
8	CCI Affected	2	tRMEs	0.762413	0.0170722
9	CCI Affected	3	tRMEs	0.857942	0.145086
10	Sham Mino	1	tRMEs	0.931689	0.593211
11	Sham Mino	2	tRMEs	0.936645	0.632303
12	Sham Mino	3	tRMEs	0.908961	0.429596
13	CCI Mino	1	tRMEs	0.933161	0.159262
14	CCI Mino	2	tRMEs	0.964097	0.602131
15	CCI Mino	3	tRMEs	0.921338	0.0922895

[truncated: 1 more sheets: tWMEs]
